# Supplementary material for: Aminotransferases as causal factors for metabolic syndrome: A bidirectional Mendelian randomization study
Source: PLoS One. 2024 Apr 25;19(4):e0302209. doi: 10.1371/journal.pone.0302209 (PMC11045112; doi:10.1371/journal.pone.0302209)
Supplement: S1 File — (XLSX) [file pone.0302209.s001.xlsx]

## Sheet: S1
s1: The number and identified SNPs, r2 and statistical power of univariale MR of ALT on outcomes
outcome	NSNP	r2	statistical power
essential hypertension	245	0.045	1
NAFLD	306	0.035	1
type II diabetes	207	0.038	1
BMI	177	0.03	1
waist-to-hip ratio	189	0.032	1
fasting glucose	55	0.011	1
fasting insulin	55	0.011	1
HbA1c	112	0.019	1
two-hour post-challenge glucose	17	0.005	1
HDL-C	101	0.021	1
LDL-C	105	0.02	1
triglycerides	105	0.022	1
NSNP the number of identified SNPs, r2 variance of explained by exposure

## Sheet: S2
s2: The number of identfied SNPs, r2, unit, sample size, statistical power and consortium of univariable MR of exposures on ALT
exposure	NSNP	r2	unit	statistical power	sample size	consortium
essential hypertension	44	0.095	1-unit in logOR	1	205694	FinnGen
NAFLD	6	-	1-unit in logOR	-	19264	-
type II diabetes	70	0.229	1-unit in logOR	1	215654	FinnGen
BMI	79	0.022	SD	1	322154	GIANT
waist-to-hip ratio	41	0.013	SD	1	142762	GIANT
fasting glucose	34	-	SD	-	133010	MAGIC
fasting insulin	14	-	SD	-	108557	MAGIC
HbA1c	41	0.005	SD	1	123665	MAGIC
two-hour post-challenge glucose	7	-	SD	-	42854	MAGIC
HDL-C	84	0.058	SD	1	187167	GLGC
LDL-C	64	0.081	SD	0.2	173082	GLGC
triglycerides	40	0.045	SD	1	177861	GLGC
NSNP the number of identified SNPs, r2 variance of explained by exposure

## Sheet: S3
s3: The number and identified SNPs, r2 and statistical power of univariale MR of AST on outcomes
outcome	NSNP	r2	statistical power
essential hypertension	327	0.072	1
NAFLD	262	0.047	1
type II diabetes	280	0.073	1
BMI	228	0.043	1
waist-to-hip ratio	218	0.041	1
fasting glucose	48	0.01	1
fasting insulin	42	0.009	0.05
HbA1c	133	0.027	1
two-hour post-challenge glucose	19	0.004	1
HDL-C	119	0.024	0.16
LDL-C	138	0.028	0.61
triglycerides	124	0.024	1
NSNP the number of identified SNPs, r2 variance of explained by exposure

## Sheet: S4
s4: The number of identfied SNPs, r2, unit, sample size, statistical power and consortium of univariable MR of exposures on AST
exposure	NSNP	r2	unit	statistical power	sample size	consortium
essential hypertension	44	0.095	1-unit in logOR	1	205694	FinnGen
NAFLD	6	-	1-unit in logOR	-	19264	-
type II diabetes	70	0.229	1-unit in logOR	1	215654	FinnGen
BMI	79	0.022	SD	1	322154	GIANT
waist-to-hip ratio	41	0.013	SD	1	142762	GIANT
fasting glucose	34	-	SD	-	133010	MAGIC
fasting insulin	14	-	SD	-	108557	MAGIC
HbA1c	41	0.005	SD	1	123665	MAGIC
two-hour post-challenge glucose	7	-	SD	-	42854	MAGIC
HDL-C	86	0.07	SD	1	187167	GLGC
LDL-C	66	0.089	SD	0.08	173082	GLGC
triglycerides	71	0.066	SD	1	177861	GLGC
NSNP the number of identified SNPs, r2 variance of explained by exposure, SD standard error

## Sheet: S5
s5: The main result of univariable MR of ALT on outcomes
outcome	effect estimates of IVW (multiplicative random effects model)								effect estimates of IVW (fixed effects model)								effect estimates of MR Egger								effect estimates of weighted median								test of heterogeneity		test of pleiotropy
	beta	95%LCI-b	95%UCI-b	OR	95%LCI	95%UCI	pvalue	adjusted p	beta	95%LCI-b	95%UCI-b	OR	95%LCI	95%UCI	pvalue	adjusted p	beta	95%LCI-b	95%UCI-b	OR	95%LCI	95%UCI	pvalue	adjusted p	beta	95%LCI-b	95%UCI-b	OR	95%LCI	95%UCI	pvalue	adjusted p	Cochrane Q test	p value	Egger's intercept	p value
essential hypertension	0.267195	0.170412	0.363978	1.3063	1.18579	1.43904	6.26329e-08	3.75798e-07	0.267195	0.198186	0.336205	1.3063	1.21919	1.39963	3.22759e-14	7.74622e-14	0.117135	-0.0903535	0.324623	1.12427	0.913608	1.38351	0.268513	0.644432	0.173559	0.0529786	0.29414	1.18953	1.05441	1.34197	0.00478518	0.0258493	479.919	1.50173e-17	0.00378514	0.109619
NAFLD	0.559395	0.33161	0.787181	1.74961	1.39321	2.19719	1.48413e-06	5.93651e-06	0.559395	0.375273	0.743517	1.74961	1.45539	2.10332	2.60353e-09	4.46319e-09	1.00828	0.344527	1.67204	2.74089	1.41132	5.32303	0.00290755	0.0348906	-0.0352407	-0.344297	0.273816	0.965373	0.708718	1.31497	0.823152	0.823152	324.472	1.03085e-06	-0.0107742	0.154287
type 2 diabetes	0.435689	0.312978	0.5584	1.54603	1.36749	1.74787	3.42556e-12	4.11067e-11	0.435689	0.356179	0.515199	1.54603	1.42786	1.67397	6.592e-27	2.6368e-26	0.213485	-0.0489847	0.475955	1.23799	0.952196	1.60955	0.11089	0.33267	0.27249	0.128978	0.416002	1.31323	1.13767	1.51589	0.000198039	0.00237647	490.669	2.85949e-25	0.00556156	0.0609434
fasting glucose	0.0805521	0.0264385	0.134666	1.08389	1.02679	1.14415	0.00352727	0.0052909	0.0805521	0.0525791	0.108525	1.08389	1.05399	1.11463	1.66043e-08	2.49064e-08	0.0353668	-0.103422	0.174155	1.036	0.901747	1.19024	0.617457	0.818657	0.0683358	0.0177992	0.118872	1.07072	1.01796	1.12623	0.0080416	0.0258493	202.083	5.71e-19	0.00116691	0.460032
fasting insulin	0.162613	0.0817211	0.243504	1.17658	1.08515	1.27571	8.14486e-05	0.000244346	0.162613	0.134998	0.190227	1.17658	1.14453	1.20952	8.1224e-31	4.87344e-30	0.0469987	-0.159769	0.253766	1.04812	0.852341	1.28887	0.65595	0.818657	0.0434368	-0.0106825	0.0975561	1.04439	0.989374	1.10247	0.115691	0.198328	463.368	2.06e-66	0.00277746	0.236261
HbA1c	0.00101259	-0.0229074	0.0249326	1.00101	0.977353	1.02525	0.933874	0.933874	0.00101259	-0.017611	0.0196362	1.00101	0.982543	1.01983	0.915132	0.915132	-0.0166697	-0.0735007	0.0401613	0.983468	0.929135	1.04098	0.565353	0.818657	0.00980439	-0.0227364	0.0423451	1.00985	0.97752	1.04325	0.554829	0.665795	183.112	1.97155e-05	0.000415032	0.501016
two-hour post-challenge glucose	0.0453142	-0.372915	0.463544	1.04636	0.688724	1.5897	0.831825	0.907445	0.0453142	-0.19081	0.281438	1.04636	0.82629	1.32503	0.706812	0.771068	-0.133139	-1.00844	0.74216	0.875343	0.364788	2.10047	0.765605	0.818657	0.357619	0.0270345	0.688203	1.42992	1.0274	1.99014	0.0339821	0.081557	50.1959	2.13344e-05	0.00558662	0.645442
HDL cholesterol	-0.263919	-0.440876	-0.0869611	0.768036	0.643472	0.916713	0.00346466	0.0052909	-0.263919	-0.305592	-0.222245	0.768036	0.736687	0.800719	2.22893e-35	2.67471e-34	-0.12658	-0.52588	0.27272	0.881104	0.591035	1.31353	0.534384	0.818657	-0.0649505	-0.160421	0.0305203	0.937114	0.851785	1.03099	0.182393	0.27359	1785.08	3.69e-307	-0.00347523	0.480786
LDL cholesterol	0.228666	0.0772445	0.380088	1.25692	1.08031	1.46241	0.00307786	0.0052909	0.228666	0.182889	0.274443	1.25692	1.20068	1.3158	1.23594e-22	3.70782e-22	-0.0421065	-0.402065	0.317852	0.958768	0.668937	1.37417	0.818657	0.818657	0.053716	-0.0338221	0.141254	1.05518	0.966743	1.15172	0.229087	0.305449	1126.97	8.04803e-172	0.00691406	0.106716
triglycerides	0.0343138	-0.107798	0.176425	1.03491	0.897809	1.19295	0.636031	0.763237	0.0343138	-0.00508514	0.0737128	1.03491	0.994928	1.0765	0.087817	0.10538	-0.304201	-0.625315	0.0169136	0.737713	0.535093	1.01706	0.0633448	0.253379	-0.0905498	-0.178713	-0.00238691	0.913429	0.836346	0.997616	0.0441078	0.0882156	1340.07	2.65623e-214	0.00900121	0.0221116
waist-to-hip ratio	0.109074	0.0505373	0.167611	1.11525	1.05184	1.18248	0.000260058	0.000624138	0.109074	0.0776438	0.140505	1.11525	1.08074	1.15085	1.03283e-11	2.06567e-11	0.024922	-0.115248	0.165092	1.02524	0.891145	1.1795	0.727477	0.818657	0.0873383	0.0221731	0.152504	1.09127	1.02242	1.16475	0.00861642	0.0258493	652.102	1.64139e-52	0.00198683	0.195502
BMI	-0.0270518	-0.0688254	0.0147219	0.973311	0.93349	1.01483	0.20435	0.272466	-0.0270518	-0.056471	0.00236747	0.973311	0.945094	1.00237	0.0715026	0.0953369	-0.126092	-0.223807	-0.0283771	0.881534	0.799469	0.972022	0.0114324	0.0685942	-0.012304	-0.0673776	0.0427697	0.987771	0.934842	1.0437	0.661472	0.721605	354.858	3.74263e-14	0.00234534	0.0276508
beta=logOR; 95%LCI-b: lower bounds of confidence interval for beta; 95%UCI-b: upper bounds of confidence interval for beta; OR: odds ratio; 95%LCI: lower bounds of confidence interval for OR;95%UCI: upper bounds of confidence interval for OR; adjusted p: p value after adjustment
The results on yellow are removed from our results

## Sheet: S6
s6: The main result of univariable MR of AST on outcomes
outcome	effect estimates of IVW (multiplicative random effects model)								effect estimates of IVW (fixed effects model)								effect estimates of MR Egger								effect estimates of weighted median								test of heterogeneity		test of pleiotropy
	beta	95%LCI-b	95%UCI-b	OR	95%LCI	95%UCI	p value	adjusted p	beta	95%LCI-b	95%UCI-b	OR	95%LCI	95%UCI	p value	adjusted p	beta	95%LCI-b	95%UCI-b	OR	95%LCI	95%UCI	p value	adjusted p	beta	95%LCI-b	95%UCI-b	OR	95%LCI	95%UCI	p value	adjusted p	Cochrane Q test	p value	Egger's intercept	p value
essential hypertension	0.142138	0.0682457	0.21603	1.15274	1.07063	1.24114	0.0001631	0.00186129	0.142138	0.0898938	0.194382	1.15274	1.09406	1.21456	9.68862e-08	1.16263e-06	0.0409873	-0.0922327	0.174207	1.04184	0.911893	1.1903	0.546492	0.869331	0.0804429	-0.0256737	0.186559	1.08377	0.974653	1.2051	0.137332	0.530806	652.138	5.65043e-24	0.00319665	0.0746168
NAFLD	0.457473	0.208862	0.706085	1.58008	1.23227	2.02604	0.000310214	0.00186129	0.457473	0.268433	0.646514	1.58008	1.30791	1.90887	2.10421e-06	1.26253e-05	0.885826	0.223325	1.54833	2.42499	1.25023	4.70359	0.00877486	0.105298	0.0435636	-0.310715	0.397842	1.04453	0.732923	1.48861	0.809548	0.88919	451.413	2.36e-12	-0.010682	0.169098
type 2 diabetes	0.00430595	-0.0796056	0.0882175	1.00432	0.923481	1.09223	0.919885	0.964254	0.00430595	-0.0567052	0.0653171	1.00432	0.944873	1.0675	0.88998	0.939695	-0.189758	-0.346648	-0.0328686	0.827159	0.707054	0.967666	0.0177582	0.106549	-0.122295	-0.248856	0.00426641	0.884887	0.779692	1.00428	0.0582346	0.530806	527.75	1.48793e-17	0.00582392	0.00430522
fasting glucose	-0.0344611	-0.11101	0.0420875	0.966126	0.89493	1.04299	0.37758	0.868037	-0.0344611	-0.0648611	-0.00406111	0.966126	0.937198	0.995947	0.0262945	0.0788834	-0.0142418	-0.217815	0.189332	0.985859	0.804274	1.20844	0.890936	0.959158	0.0401858	-0.0128116	0.0931831	1.041	0.98727	1.09766	0.137229	0.530806	298.006	3.36438e-38	-0.000494982	0.833186
fasting insulin	0.00121065	-0.051736	0.0541573	1.00121	0.94958	1.05565	0.964254	0.964254	0.00121065	-0.0301545	0.0325758	1.00121	0.970296	1.03311	0.939695	0.939695	0.0594021	-0.0801344	0.198939	1.0612	0.922992	1.22011	0.40406	0.816793	-0.028613	-0.0829434	0.0257175	0.971793	0.920403	1.02605	0.301965	0.724716	116.833	3.27948e-09	-0.00147425	0.376186
HbA1c	-0.00693476	-0.0387159	0.0248464	0.993089	0.962024	1.02516	0.668885	0.891846	-0.00693476	-0.0232032	0.00933365	0.993089	0.977064	1.00938	0.40344	0.605161	-0.0151133	-0.0891489	0.0589224	0.985	0.914709	1.06069	0.68908	0.869331	0.00127098	-0.0262523	0.0287943	1.00127	0.974089	1.02921	0.927882	0.927882	503.759	7.94748e-45	0.000207978	0.810261
two-hour post-challenge glucose	0.0873976	-0.188193	0.362988	1.09133	0.828455	1.43762	0.534224	0.868037	0.0873976	-0.179184	0.353979	1.09133	0.835952	1.42473	0.520498	0.693998	0.0185503	-0.691435	0.728535	1.01872	0.500857	2.07204	0.959158	0.959158	-0.0621994	-0.442563	0.318164	0.939695	0.642388	1.3746	0.74858	0.88919	19.2372	0.377356	0.00173141	0.835442
HDL cholesterol	-0.00739209	-0.0665958	0.0518116	0.992635	0.935573	1.05318	0.806671	0.964254	-0.00739209	-0.0502421	0.0354579	0.992635	0.950999	1.03609	0.735272	0.882326	-0.0620534	-0.209171	0.085064	0.939833	0.811257	1.08879	0.0750599	0.816793	0.00936628	-0.0613166	0.0800492	1.00941	0.940525	1.08334	0.795078	0.88919	223.348	1.1902e-08	0.0013532	0.425812
LDL cholesterol	0.0424744	-0.0775215	0.16247	1.04339	0.925407	1.17641	0.487825	0.868037	0.0424744	0.00193395	0.0830149	1.04339	1.00194	1.08656	0.0400241	0.0960579	-0.182058	-0.484283	0.120167	0.833553	0.616139	1.12769	0.237727	0.759083	0.0180573	-0.057789	0.0939036	1.01822	0.943849	1.09845	0.0386971	0.88919	1191.5	4.87468e-168	0.00535368	0.131152
triglycerides	0.0496502	-0.0107613	0.110062	1.0509	0.989296	1.11635	0.107211	0.38713	0.0496502	0.00901341	0.090287	1.0509	1.00905	1.09449	0.0166323	0.0665294	0.091792	-0.065608	0.249192	1.09614	0.936498	1.28299	0.253028	0.759083	0.0221944	-0.0471371	0.0915259	1.02244	0.953957	1.09585	0.530374	0.88919	269.625	3.68674e-13	-0.00131311	0.464314
waist-to-hip ratio	0.0278586	-0.00811437	0.0638315	1.02825	0.991918	1.06591	0.129043	0.38713	0.0278586	-0.000657964	0.0563751	1.02825	0.999342	1.05799	0.055521	0.111042	0.0152679	-0.0696195	0.100155	1.01539	0.932749	1.10534	0.724443	0.869331	0.0386285	-0.0174439	0.094701	1.03938	0.982707	1.09933	0.176935	0.530806	345.317	6.62642e-08	0.000444935	0.651638
BMI	-0.0114853	-0.0520244	0.0290537	0.98858	0.949306	1.02948	0.578691	0.868037	-0.0114853	-0.0364335	0.0134629	0.98858	0.964222	1.01355	0.366888	0.605161	0.0228001	-0.0724955	0.118096	1.02306	0.93007	1.12535	0.63911	0.869331	-0.00538918	-0.0505557	0.0397773	0.994625	0.950701	1.04058	0.815091	0.88919	599.368	2.26496e-35	-0.000858276	0.435841
beta=logOR; 95%LCI-b: lower bounds of confidence interval for beta; 95%UCI-b: upper bounds of confidence interval for beta; OR: odds ratio; 95%LCI: lower bounds of confidence interval for OR;95%UCI: upper bounds of confidence interval for OR; adjusted p: p value after adjustment
The results on yellow are removed from our results

## Sheet: S7
s7: The main result of univariable MR of exposures on ALT
outcome	effect estimates of IVW (multiplicative random effects model)								effect estimates of IVW (fixed effects model)								effect estimates of MR Egger								effect estimates of weighted median								test of heterogeneity		test of pleiotropy
	beta	95%LCI-b	95%UCI-b	OR	95%LCI	95%UCI	p value	adjusted p	beta	95%LCI-b	95%UCI-b	OR	95%LCI	95%UCI	p value	adjusted p	beta	95%LCI-b	95%UCI-b	OR	95%LCI	95%UCI	p value	adjusted p	beta	95%LCI-b	95%UCI-b	OR	95%LCI	95%UCI	p value	adjusted p	Cochrane Q test	p value	Egger's intercept	p value
essential hypertension	0.00766646	-0.0163447	0.0316776	1.0077	0.983788	1.03218	0.531443	0.708591	0.00766646	-0.00290956	0.0182425	1.0077	0.997095	1.01841	0.155379	0.207172	0.0139197	-0.0697184	0.0975577	1.01402	0.932656	1.10248	0.744275	0.811936	-0.0104634	-0.029643	0.0087162	0.989591	0.970792	1.00875	0.284946	0.379928	211.331	8.5363e-25	-0.000541675	0.878142
NAFLD	0.0562295	-0.0250794	0.137538	1.05784	0.975232	1.14745	0.175276	0.300473	0.0562295	0.04572	0.0667389	1.05784	1.04678	1.06902	9.93986e-26	2.38557e-25	0.202117	-0.211422	0.615656	1.22399	0.809432	1.85087	0.338089	0.579581	0.00344994	-0.0121102	0.01901	1.00346	0.987963	1.01919	0.663878	0.665417	179.572	1.09126e-38	-0.0536241	0.448904
type 2 diabetes	0.0548675	0.0294612	0.0802738	1.0564	1.0299	1.08358	2.3078e-05	6.92341e-05	0.0548675	0.0481239	0.061611	1.0564	1.0493	1.06355	2.98541e-57	1.79124e-56	0.0201962	-0.035941	0.0763334	1.0204	0.964697	1.07932	0.480724	0.640965	0.0206202	0.00678982	0.0344505	1.02083	1.00681	1.03505	0.00347528	0.00595763	979.382	5.89152e-161	0.00380026	0.176823
fasting glucose	-0.0131538	-0.0991096	0.0728021	0.986932	0.905643	1.07552	0.764225	0.905512	-0.0131538	-0.0470625	0.020755	0.986932	0.954028	1.02097	0.447066	0.493235	-0.0758087	-0.257021	0.105404	0.926994	0.773352	1.11116	0.412245	0.618368	-0.0729903	-0.130628	-0.0153523	0.92961	0.877544	0.984765	0.0130624	0.0195936	212.051	5.01e-28	0.00195095	0.438577
fasting insulin	0.912032	0.551124	1.27294	2.48937	1.7352	3.57133	7.30719e-07	4.38432e-06	0.912032	0.830897	0.993166	2.48937	2.29538	2.69977	1.41278e-107	1.69534e-106	1.55849	-0.55597	3.67296	4.75166	0.573516	39.3682	0.148558	0.501678	0.487169	0.276311	0.698028	1.6277	1.31826	2.00979	5.94323e-06	3.56594e-05	257.231	2.01271e-47	-0.0107382	0.526775
HbA1c	0.0084227	-0.130653	0.147498	1.00846	0.877523	1.15893	0.905512	0.905512	0.0084227	-0.0347538	0.0515992	1.00846	0.965843	1.05295	0.702203	0.702203	-0.168006	-0.430134	0.0941211	0.845349	0.650422	1.09869	0.209033	0.501678	-0.0354265	-0.11197	0.0411167	0.965194	0.894071	1.04197	0.364329	0.437194	415.016	7.2525e-64	0.0038891	0.121864
two-hour post-challenge glucose	-0.00843952	-0.117214	0.100335	0.991596	0.889395	1.10554	0.879131	0.905512	-0.00843952	-0.0304401	0.013561	0.991596	0.970019	1.01365	0.452132	0.493235	-0.0708168	-0.714835	0.573201	0.931633	0.489273	1.77394	0.829359	0.829359	0.00779499	-0.0275346	0.0431246	1.00783	0.972841	1.04407	0.665417	0.665417	146.669	3.91393e-29	0.00596795	0.846478
waist-to-hip ratio	0.197524	0.104722	0.290325	1.21838	1.1104	1.33686	3.02258e-05	7.25419e-05	0.197524	0.170204	0.224843	1.21838	1.18555	1.25213	1.3837e-45	5.53478e-45	0.502669	0.0398147	0.965523	1.65313	1.04062	2.62616	0.0332874	0.356196	0.20785	0.145642	0.270058	1.23103	1.15678	1.31004	5.80131e-11	6.96158e-10	461.559	4.23187e-73	-0.00878806	0.178879
BMI	0.13317	0.0789694	0.187371	1.14244	1.08217	1.20608	1.46707e-06	5.8683e-06	0.13317	0.112021	0.15432	1.14244	1.11854	1.16686	5.41306e-35	1.62392e-34	0.0456721	-0.115585	0.206929	1.04673	0.890845	1.2299	0.578811	0.694573	0.0873832	0.0486121	0.126154	1.09131	1.04981	1.13446	9.98511e-06	3.99405e-05	512.292	4.27e-65	0.00251826	0.260163
beta=logOR; 95%LCI-b: lower bounds of confidence interval for beta; 95%UCI-b: upper bounds of confidence interval for beta; OR: odds ratio; 95%LCI: lower bounds of confidence interval for OR;95%UCI: upper bounds of confidence interval for OR; adjusted p: p value after adjustment
The yellow traits were excluded from this study.

## Sheet: S8
s8: The main result of univariable MR of exposures on AST
outcome	effect estimates of IVW (multiplicative random effects model)								effect estimates of IVW (fixed effects model)								effect estimates of MR Egger								effect estimates of weighted median								test of heterogeneity		test of pleiotropy
	beta	95%LCI-b	95%UCI-b	OR	95%LCI	95%UCI	p value	adjusted p	beta	95%LCI-b	95%UCI-b	OR	95%LCI	95%UCI	p value	adjusted p	beta	95%LCI-b	95%UCI-b	OR	95%LCI	95%UCI	p value	adjusted p	beta	95%LCI-b	95%UCI-b	OR	95%LCI	95%UCI	p value	adjusted p	Cochrane Q test	p value	Egger's intercept	p value
essential hypertension	0.00394602	-0.0172237	0.0251158	1.00395	0.982924	1.02543	0.714856	0.79355	0.00394602	-0.0068805	0.0147725	1.00395	0.993143	1.01488	0.474995	0.518176	0.0516995	-0.0212362	0.124635	1.05306	0.978988	1.13274	0.164735	0.302015	0.00046367	-0.0200177	0.0209451	1.00046	0.980181	1.02117	0.964608	0.964608	156.76	1.93e-15	-0.00413661	0.179244
NAFLD	0.0860603	0.041447	0.130674	1.08987	1.04232	1.1396	0.000156264	0.000396635	0.0860603	0.0732967	0.098824	1.08987	1.07605	1.10387	7.14e-40	4.284e-39	NA	NA	NA	NA	NA	NA	NA	NA	NA	NA	NA	NA	NA	NA	NA	NA	79.8314	3.33581e-17	NA	NA
type 2 diabetes	0.00778342	-0.0121987	0.0277656	1.00781	0.987875	1.02815	0.445191	0.593588	0.00778342	0.000880137	0.0146867	1.00781	1.00088	1.0148	0.0271127	0.0361503	-0.000682248	-0.0452935	0.043929	0.999318	0.955717	1.04491	0.976087	0.985701	-0.0196028	-0.0331521	-0.0060536	0.980588	0.967391	0.993965	0.00457254	0.00718541	578.124	1.80121e-81	0.000927949	0.676851
fasting glucose	-0.204796	-0.285773	-0.123818	0.814814	0.751433	0.88354	7.16128e-07	4.29677e-06	-0.204796	-0.239508	-0.170084	0.814814	0.787015	0.843594	6.29792e-31	1.88938e-30	-0.20727	-0.385962	-0.0285789	0.8128	0.679797	0.971826	0.0229978	0.0632439	-0.172495	-0.240949	-0.104041	0.841562	0.785881	0.901189	7.85583e-07	1.72828e-06	179.588	4.40876e-22	7.70507e-05	0.974218
fasting insulin	0.546987	0.161623	0.932351	1.72804	1.17542	2.54048	0.00540204	0.00926064	0.546987	0.463924	0.63005	1.72804	1.5903	1.8777	4.1099e-38	1.64396e-37	0.0198688	-2.15307	2.1928	1.02007	0.116128	8.96029	0.985701	0.985701	0.491845	0.319479	0.664211	1.63533	1.37641	1.94296	2.23382e-08	1.2286e-07	279.815	3.97e-52	0.00875568	0.630127
HbA1c	-0.13201	-0.310735	0.0467158	0.876333	0.732908	1.04782	0.147704	0.221556	-0.13201	-0.176211	-0.0878084	0.876333	0.838441	0.915936	4.80882e-09	7.21323e-09	-0.125088	-0.470161	0.219984	0.882419	0.624902	1.24606	0.477396	0.656419	0.00695382	-0.078924	0.0928317	1.00698	0.92411	1.09728	0.873899	0.961289	653.979	5.1e-112	-0.000152565	0.962913
two-hour post-challenge glucose	-0.0164871	-0.139965	0.106991	0.983648	0.869388	1.11292	0.79355	0.79355	-0.0164871	-0.0390086	0.00603449	0.983648	0.961742	1.00605	0.151335	0.181602	-0.34013	-1.04038	0.360116	0.711678	0.353322	1.4335	0.341082	0.535986	-0.0579698	-0.104157	-0.0117824	0.943678	0.901084	0.988287	0.0138939	0.0191041	180.358	2.85e-36	0.030964	0.354457
waist-to-hip ratio	0.147494	0.0762054	0.218783	1.15893	1.07918	1.24456	5.00963e-05	0.000200385	0.147494	0.119527	0.175461	1.15893	1.12696	1.1918	4.81185e-25	9.6237e-25	0.462027	0.108638	0.815417	1.58729	1.11476	2.26012	0.0103911	0.0381006	0.100486	0.0404714	0.160501	1.10571	1.0413	1.1741	0.00103169	0.00189144	259.895	5.11705e-34	-0.00905847	0.0685581
BMI	0.0879709	0.0357555	0.140186	1.09196	1.0364	1.15049	0.000959471	0.00191894	0.0879709	0.0663208	0.109621	1.09196	1.06857	1.11586	1.66454e-15	2.8535e-15	0.223306	0.0662119	0.380401	1.2502	1.06845	1.46287	0.00533467	0.0293407	0.106477	0.0676537	0.1453	1.11235	1.06999	1.15639	7.63626e-08	2.09997e-07	453.704	2.28e-54	-0.00389509	0.0687674
beta=logOR; 95%LCI-b: lower bounds of confidence interval for beta; 95%UCI-b: upper bounds of confidence interval for beta; OR: odds ratio; 95%LCI: lower bounds of confidence interval for OR;95%UCI: upper bounds of confidence interval for OR; adjusted p: p value after adjustment

## Sheet: S9
s9: The main result of multivariable MR of lipids on ALT
exposure	NSNP	b	95%LCI-b	95%UCI-b	OR	95%LCI	95%UCI	pval
HDL cholesterol	119	-0.0517294	-0.100678	-0.00278105	0.949586	0.904224	0.997223	0.0383252
LDL cholesterol	95	-0.012348	-0.0525493	0.0278533	0.987728	0.948808	1.02824	0.547159
Triglycerides	62	0.0406488	-0.0183313	0.0996289	1.04149	0.981836	1.10476	0.176752
beta=logOR; 95%LCI-b: lower bounds of confidence interval for beta; 95%UCI-b: upper bounds of confidence interval for beta; OR: odds ratio; 95%LCI: lower bounds of confidence interval for OR;95%UCI: upper bounds of confidence interval for OR; adjusted p: p value after adjustment

## Sheet: S10
s10: The main result of multivariable MR of lipids on AST
exposure	NSNP	b	95%LCI-b	95%UCI-b	OR	95%LCI	95%UCI	pval
HDL cholesterol	119	-0.0320371	-0.0802118	0.0161377	0.968471	0.922921	1.01627	0.192427
LDL cholesterol	95	-0.00909997	-0.0486665	0.0304666	0.990941	0.952499	1.03094	0.652146
Triglycerides	62	0.0949452	0.0368962	0.152994	1.0996	1.03759	1.16532	0.00134694
beta=logOR; 95%LCI-b: lower bounds of confidence interval for beta; 95%UCI-b: upper bounds of confidence interval for beta; OR: odds ratio; 95%LCI: lower bounds of confidence interval for OR;95%UCI: upper bounds of confidence interval for OR; adjusted p: p value after adjustment
